# Supplementary material for: Genome‐wide off‐rates reveal how DNA binding dynamics shape transcription factor function
Source: Mol Syst Biol. 2020 Oct 14;16(10):e9885. doi: 10.15252/msb.20209885 (PMC7586999; doi:10.15252/msb.20209885)
Supplement: Supplementary file 2 — Dataset EV1 [file MSB-16-e9885-s002.zip]

Archive with 2 entries (2 files):
- MSB-20-9885R_dataset_EV1.txt
- MSB-20-9885R_README.txt
