# Supplementary material for: Genome‐wide off‐rates reveal how DNA binding dynamics shape transcription factor function
Source: Mol Syst Biol. 2020 Oct 14;16(10):e9885. doi: 10.15252/msb.20209885 (PMC7586999; doi:10.15252/msb.20209885)
Supplement: Supplementary file 2 — Dataset EV1 [file MSB-16-e9885-s002.zip › MSB-20-9885R_dataset_EV1.txt]

	chr	start	end	binding_t00	binding_t90	yf	y0	off_rate	mean_res_time	nr_motif	motif_score	res_time_quartile
t00_FE2_peak_2	chrI	29822	29922	18622.118	967.915	1162.772	18387.962	0.1401	7.137	1	0.937	short
t00_FE2_peak_3	chrI	45279	45379	22886.697	1856.298	1895.1	21626.387	0.092	10.868	1	0.915	longest
t00_FE2_peak_6	chrI	70917	71017	7989.687	713.281	632.03	7905.888	0.1705	5.866	1	0.914	shortest
t00_FE2_peak_20	chrII	47215	47315	16727.317	1562.496	1579.017	16704.171	0.2045	4.89	1	0.945	shortest
t00_FE2_peak_26	chrII	136155	136255	12888.468	864.137	1056.285	12723.464	0.1575	6.349	1	0.861	short
t00_FE2_peak_29	chrII	159911	160011	19654.316	1399.018	1128.411	19188.763	0.0804	12.436	1	0.887	longest
t00_FE2_peak_37	chrII	297913	298013	18111.76	1376.939	1402.498	17758.592	0.1451	6.891	1	0.936	short
t00_FE2_peak_46	chrII	400975	401075	13261.648	1293.436	1208.924	13207.906	0.1909	5.239	1	0.932	shortest
t00_FE2_peak_52	chrII	495430	495530	7614.614	871.44	1072.141	7556.872	0.1631	6.13	1	0.915	short
t00_FE2_peak_60	chrII	651138	651238	7236.327	839.379	926.759	7187.206	0.1883	5.31	1	0.927	shortest
t00_FE2_peak_61	chrII	668667	668767	9559.466	881.902	907.41	9504.71	0.186	5.377	1	0.898	shortest
t00_FE2_peak_62b	chrII	682030	682130	23385.903	893.622	1003.995	23247.174	0.1478	6.766	1	0.939	short
t00_FE2_peak_68	chrIII	794	894	78858.37	4900.971	3327.301	79451.553	0.0687	14.557	2	0.965	telo
t00_FE2_peak_69	chrIII	24581	24681	18275.193	1292.043	1442.239	18069.059	0.1813	5.517	1	0.936	shortest
t00_FE2_peak_81	chrIII	216452	216552	24165.287	1786.874	1703.165	24084.719	0.1592	6.281	1	0.95	short
t00_FE2_peak_95	chrIV	62183	62283	42782.123	1944.301	1710.445	41248.891	0.0888	11.266	1	0.902	longest
t00_FE2_peak_96	chrIV	73401	73501	63872.876	8953.353	8659.061	62745.617	0.0813	12.3	1	0.918	longest
t00_FE2_peak_98	chrIV	87316	87416	13305.092	1141.806	1077.959	13188.419	0.1803	5.548	1	0.925	shortest
t00_FE2_peak_100	chrIV	121804	121904	15904.699	1518.479	1224.142	15875.617	0.1831	5.46	1	0.911	shortest
t00_FE2_peak_101	chrIV	172289	172389	31973.903	2066.341	1955.823	31187.183	0.1178	8.491	1	0.933	long
t00_FE2_peak_102	chrIV	190677	190777	25262.482	2554.277	2301.168	24931.561	0.1172	8.533	1	0.881	long
t00_FE2_peak_103	chrIV	198488	198588	11384.573	1346.819	1277.995	11271.137	0.1366	7.321	1	0.936	long
t00_FE2_peak_104	chrIV	199782	199882	43589.405	2328.293	2212.368	43107.357	0.1153	8.67	1	0.943	long
t00_FE2_peak_113	chrIV	330804	330904	45971.066	3158.494	3278.465	45169.635	0.116	8.624	1	0.979	long
t00_FE2_peak_122	chrIV	417011	417111	36684.708	1817.757	1709.039	36209.957	0.111	9.011	1	0.95	long
t00_FE2_peak_124	chrIV	431584	431684	62800.98	3711.544	3298.957	63061.589	0.1174	8.518	1	0.922	long
t00_FE2_peak_127	chrIV	452784	452884	12953.694	736.889	860.889	12803.881	0.1756	5.695	1	0.874	shortest
t00_FE2_peak_137	chrIV	589526	589626	6389.346	797.517	885.649	6351.748	0.236	4.237	1	0.855	shortest
t00_FE2_peak_139	chrIV	611888	611988	10677.675	779.944	780.526	10617.922	0.1807	5.535	1	0.869	shortest
t00_FE2_peak_141	chrIV	636151	636251	22667.418	1505.892	1514.023	22538.062	0.1461	6.842	1	0.926	short
t00_FE2_peak_148	chrIV	836168	836268	55924.221	3771.851	2907.123	54731.769	0.0856	11.681	1	0.944	longest
t00_FE2_peak_150	chrIV	867840	867940	42756.163	3264.961	2146.815	40575.262	0.065	15.375	1	0.939	longest
t00_FE2_peak_159	chrIV	1002338	1002438	7259.316	1013.172	992.423	7224.974	0.2081	4.806	1	0.87	shortest
t00_FE2_peak_163	chrIV	1031764	1031864	36024.078	1640.155	1654.191	35074.04	0.117	8.547	1	0.91	long
t00_FE2_peak_164	chrIV	1054973	1055073	36506.098	2171.011	2318.159	36290.139	0.1196	8.363	1	0.906	long
t00_FE2_peak_167	chrIV	1087361	1087461	33813.738	1497.136	1368.235	33971.635	0.1682	5.946	1	0.945	short
t00_FE2_peak_169	chrIV	1125174	1125274	53853.632	2591.621	2587.526	53539.5	0.1173	8.525	1	0.967	long
t00_FE2_peak_171	chrIV	1150627	1150727	62110.931	3380.243	2581.313	62407.341	0.124	8.066	1	0.969	long
t00_FE2_peak_177	chrIV	1206492	1206592	9055.379	916.14	1057.327	8921.609	0.1708	5.856	1	0.928	shortest
t00_FE2_peak_184a	chrIV	1276480	1276580	6527.654	1248.962	1185.582	6311.361	0.1345	7.434	1	0.935	long
t00_FE2_peak_185	chrIV	1288980	1289080	12747.948	1171.253	1168.789	12519.677	0.1562	6.402	1	0.919	short
t00_FE2_peak_195	chrIV	1367264	1367364	22497.158	1461.269	1503.436	22476.718	0.2097	4.768	1	0.951	shortest
t00_FE2_peak_196b	chrIV	1386600	1386700	41761.527	1721.584	1367.911	39833.214	0.0728	13.739	1	0.959	longest
t00_FE2_peak_206	chrIX	113398	113498	85508.572	10055.185	8941.426	85288.306	0.1014	9.865	1	0.963	longest
t00_FE2_peak_216	chrIX	260979	261079	16116.513	1159.658	1231.644	16042.727	0.1833	5.454	1	0.944	shortest
t00_FE2_peak_217	chrIX	276373	276473	5700.91	802.47	837.502	5688.706	0.188	5.32	1	0.871	shortest
t00_FE2_peak_222	chrIX	308046	308146	8878.783	893.779	1080.263	8831.31	0.1527	6.548	1	0.856	short
t00_FE2_peak_224	chrIX	348910	349010	12055.772	1235.811	1284.271	12050.169	0.2131	4.693	1	0.915	shortest
t00_FE2_peak_228	chrIX	399597	399697	36191.798	1702.115	1472.37	36320.377	0.1483	6.744	1	0.959	short
t00_FE2_peak_234	chrV	82864	82964	60509.719	9192.69	8148.315	59305.285	0.0735	13.606	1	0.979	longest
t00_FE2_peak_262	chrV	435611	435711	14650.235	1136.384	1266.178	14546.966	0.182	5.496	1	0.888	shortest
t00_FE2_peak_267a	chrV	491216	491316	30107.921	1794.793	1628.961	29888.394	0.107	9.349	1	0.938	long
t00_FE2_peak_268	chrV	509912	510012	25386.983	1435.383	1303.32	25275.765	0.1587	6.3	1	0.907	short
t00_FE2_peak_269	chrV	512273	512373	11492.665	1127.226	919.274	11433.679	0.162	6.174	1	0.898	short
t00_FE2_peak_274	chrVI	40299	40399	44511.352	4416.395	3573.796	44196.882	0.0818	12.225	1	0.999	longest
t00_FE2_peak_275	chrVI	54402	54502	46258.048	4638.317	4368.106	46156.535	0.1578	6.335	1	0.959	short
t00_FE2_peak_282b	chrVI	103769	103869	7668.236	1110.111	1194.632	7330.751	0.0964	10.376	1	0.911	longest
t00_FE2_peak_286	chrVI	164837	164937	59978.486	2788.169	2134.227	59809.051	0.0944	10.596	1	0.969	longest
t00_FE2_peak_289	chrVI	183272	183372	9144.972	1182.086	806.394	8625.959	0.0568	17.614	1	0.871	longest
t00_FE2_peak_292a	chrVI	210169	210269	40251.258	4309.259	3765.755	40763.727	0.0844	11.847	1	0.967	longest
t00_FE2_peak_295	chrVI	269932	270032	14779.741	1903.845	2020.138	14626.872	0.1332	7.506	1	0.964	telo
t00_FE2_peak_297	chrVII	23399	23499	40010.491	1474.598	1423.227	39726.384	0.1377	7.263	1	0.91	long
t00_FE2_peak_313b	chrVII	272024	272124	37219.285	2203.359	1027.139	35264.301	0.0559	17.904	2	0.975	longest
t00_FE2_peak_314b	chrVII	277889	277989	9101.725	1360.032	1470.146	8911.757	0.1043	9.589	1	0.906	long
t00_FE2_peak_315	chrVII	280629	280729	18031.73	1299.563	1227.223	17684.595	0.1238	8.078	1	0.878	long
t00_FE2_peak_337b	chrVII	548294	548394	39696.236	3598.009	3612.039	38974.971	0.1233	8.11	1	0.943	long
t00_FE2_peak_340	chrVII	596297	596397	40553.819	2042.13	1831.078	40010.992	0.1232	8.119	1	0.925	long
t00_FE2_peak_341	chrVII	601443	601543	46124.058	3207.966	2919.855	45741.313	0.1037	9.644	1	0.95	long
t00_FE2_peak_344	chrVII	625308	625408	26084.899	892.935	1130.701	25233.63	0.109	9.176	1	0.916	long
t00_FE2_peak_345a	chrVII	699880	699980	36687.751	2874.581	2480.371	36052.629	0.091	10.993	1	0.944	longest
t00_FE2_peak_346	chrVII	727515	727615	6873.073	1623.756	1975.813	6774.654	0.1859	5.379	2	0.901	shortest
t00_FE2_peak_353b	chrVII	779988	780088	13604.296	1227.03	1346.012	13572.291	0.2263	4.418	1	0.938	shortest
t00_FE2_peak_357	chrVII	848217	848317	34297.946	1680.591	1802.546	34159.527	0.1719	5.816	1	0.926	shortest
t00_FE2_peak_359	chrVII	859647	859747	61905.168	7754.443	5877.575	61075.043	0.0627	15.952	1	0.986	longest
t00_FE2_peak_360	chrVII	867608	867708	31154.441	1226.868	1083.266	31106.524	0.1429	6.996	1	0.943	short
t00_FE2_peak_372	chrVII	996671	996771	23082.961	1223.956	1259.284	22746.418	0.1351	7.401	1	0.972	long
t00_FE2_peak_380a	chrVIII	34249	34349	8687.615	1041.026	926.418	8656.023	0.1722	5.809	1	0.895	shortest
t00_FE2_peak_382	chrVIII	48083	48183	37404.46	2526.657	-3364.25	38657.743	0.0305	32.839	2	0.953	longest
t00_FE2_peak_384c	chrVIII	56203	56303	9077.21	675.985	802.038	8922.461	0.1526	6.555	1	0.901	short
t00_FE2_peak_395	chrVIII	190214	190314	5518.049	800.903	878.037	5489.214	0.2367	4.224	2	0.906	shortest
t00_FE2_peak_396	chrVIII	206164	206264	6752.194	722.855	756.576	6725.521	0.1674	5.973	1	0.91	short
t00_FE2_peak_397	chrVIII	209358	209458	35550.571	2119.837	2034.3	34795.03	0.1073	9.32	1	0.958	long
t00_FE2_peak_410	chrVIII	422511	422611	46879.873	2883.925	2611.648	46707.538	0.0979	10.21	1	0.959	longest
t00_FE2_peak_419	chrX	54198	54298	88260.147	8321.526	6640.238	89424.199	0.0856	11.688	1	0.967	longest
t00_FE2_peak_424b	chrX	116533	116633	54818.286	2667.517	2247.527	54935.435	0.1313	7.618	1	0.96	long
t00_FE2_peak_427	chrX	136322	136422	49798.492	8648.714	9574.652	49815.458	0.1069	9.356	1	0.951	long
t00_FE2_peak_429a	chrX	159774	159874	10222.884	1322.573	1288.154	10139.637	0.0988	10.122	1	0.929	longest
t00_FE2_peak_435	chrX	291850	291950	7576.382	1112.897	1366.476	7542.645	0.1975	5.062	1	0.893	shortest
t00_FE2_peak_436	chrX	293135	293235	6589.115	1257.881	1410.177	6573.3	0.1747	5.725	1	0.933	shortest
t00_FE2_peak_437	chrX	312797	312897	30311.219	1179.982	1175.149	30127.384	0.1383	7.229	1	0.896	short
t00_FE2_peak_438	chrX	316557	316657	39205.581	2212.454	2212.349	38780.041	0.1258	7.947	1	0.94	long
t00_FE2_peak_446	chrX	407375	407475	37054.211	1781.288	1587.316	36853.828	0.1174	8.515	1	0.927	long
t00_FE2_peak_448	chrX	415854	415954	63437.064	1914.86	2365.343	63051.166	0.1472	6.792	1	0.949	short
t00_FE2_peak_462	chrX	604312	604412	19627.748	1082.481	1106.133	19547.476	0.1711	5.844	1	0.913	shortest
t00_FE2_peak_466	chrX	640464	640564	29163.905	1229.269	1244.506	28909.616	0.1278	7.826	1	0.91	long
t00_FE2_peak_472	chrX	703684	703784	17556.154	1186.23	1282.264	17471.407	0.154	6.492	1	0.917	short
t00_FE2_peak_474	chrX	745125	745225	69416.912	5277.715	3530.375	69878.023	0.0659	15.165	1	0.965	telo
t00_FE2_peak_477	chrXI	21449	21549	35714.687	1879.701	1831.637	35417.029	0.1214	8.24	1	0.942	long
t00_FE2_peak_481b	chrXI	75620	75720	70258.108	13950.297	13559.016	68624.654	0.0724	13.812	1	0.937	longest
t00_FE2_peak_483	chrXI	82732	82832	55522.699	7711.931	5958.371	53803.643	0.0598	16.71	1	0.957	longest
t00_FE2_peak_486	chrXI	99846	99946	46409.617	1999.554	1820.281	45738.607	0.1076	9.297	1	0.947	long
t00_FE2_peak_492	chrXI	176589	176689	31238.308	1576.325	1497.991	31008.656	0.1396	7.162	1	0.912	short
t00_FE2_peak_497	chrXI	263138	263238	10831.923	1231.704	1248.688	10794.808	0.2109	4.742	1	0.936	shortest
t00_FE2_peak_503b	chrXI	327924	328024	35594.922	1809.166	1380.757	35041.366	0.0823	12.147	1	0.958	longest
t00_FE2_peak_508	chrXI	385371	385471	53594.553	4899.93	1404.439	51753.728	0.041	24.39	1	0.949	longest
t00_FE2_peak_513	chrXI	429094	429194	18982.388	1389.888	1212.046	18770.708	0.1259	7.946	1	0.909	long
t00_FE2_peak_514	chrXI	435051	435151	57477.71	5365.848	4235.779	57092.551	0.0778	12.855	1	0.96	longest
t00_FE2_peak_516	chrXI	469453	469553	28137.167	1434.337	1386.809	28100.815	0.1893	5.283	1	0.956	shortest
t00_FE2_peak_518	chrXI	500032	500132	20234.382	4017.12	2097.775	18481.706	0.0381	26.232	1	0.938	longest
t00_FE2_peak_522	chrXI	525124	525224	12236.838	1387.242	1250.025	12189.916	0.1974	5.067	1	0.906	shortest
t00_FE2_peak_525	chrXI	554753	554853	28641.164	1330.09	1147.534	28520.069	0.121	8.267	1	0.956	long
t00_FE2_peak_527a	chrXI	578336	578436	16490.206	1029.805	1067.122	16369.482	0.1694	5.901	1	0.938	shortest
t00_FE2_peak_532	chrXII	11780	11880	81548.213	5724.433	3081.901	80667.393	0.0597	16.741	2	0.965	telo
t00_FE2_peak_534	chrXII	47623	47723	29919.479	1370.809	1612.641	29796.001	0.1644	6.082	1	0.935	short
t00_FE2_peak_536	chrXII	73244	73344	92523.799	27128.685	23816.989	90941.471	0.0475	21.033	1	0.966	longest
t00_FE2_peak_540	chrXII	125097	125197	30041.714	3270.506	2493.455	29267.653	0.0699	14.3	1	0.941	longest
t00_FE2_peak_541	chrXII	127358	127458	42530.822	6387.544	6155.998	41399.033	0.0838	11.931	1	0.96	longest
t00_FE2_peak_543	chrXII	187461	187561	13807.028	588.144	650.079	13698.649	0.1614	6.196	1	0.883	short
t00_FE2_peak_544a	chrXII	193525	193625	9051.784	992.423	1201.909	8570.331	0.1231	8.124	1	0.932	long
t00_FE2_peak_544b	chrXII	194215	194315	63530.394	9785.517	8286.871	63154.791	0.0744	13.445	1	0.966	longest
t00_FE2_peak_556	chrXII	384595	384695	23753.645	1302.377	1260.988	23665.22	0.1734	5.766	1	0.906	shortest
t00_FE2_peak_562	chrXII	504120	504220	57174.487	4984.539	4373.854	56734.332	0.0834	11.984	2	0.919	longest
t00_FE2_peak_564	chrXII	523433	523533	21588.245	1150.044	1333.173	21398.36	0.1644	6.083	1	0.886	short
t00_FE2_peak_565	chrXII	539742	539842	18434.792	1213.733	1095.781	18442.362	0.1944	5.144	1	0.922	shortest
t00_FE2_peak_566	chrXII	581839	581939	36438.82	2474.881	2151.257	36028.132	0.1136	8.803	1	0.95	long
t00_FE2_peak_568	chrXII	605112	605212	29675.518	1459.549	1709.05	29300.596	0.1452	6.886	1	0.923	short
t00_FE2_peak_575	chrXII	704586	704686	47645.779	2706.925	155.629	46308.209	0.0491	20.373	3	0.899	longest
t00_FE2_peak_576a	chrXII	720443	720543	13467.594	1241.699	1178.243	13351.616	0.1856	5.386	1	0.917	shortest
t00_FE2_peak_583	chrXII	789891	789991	14131.355	845.591	733.973	13984.03	0.139	7.193	1	0.899	short
t00_FE2_peak_587	chrXII	826690	826790	26049.095	1551.089	1479.014	25833.746	0.1322	7.562	1	0.935	long
t00_FE2_peak_590a	chrXII	855665	855765	43675.304	2849.049	2342.009	42412.582	0.0791	12.649	1	0.927	longest
t00_FE2_peak_591	chrXII	862361	862461	22262.413	1016.16	1147.307	21961.106	0.1628	6.143	1	0.9	short
t00_FE2_peak_597	chrXII	924772	924872	27736.824	884.321	1046.594	27472.093	0.1429	6.997	1	0.882	short
t00_FE2_peak_603	chrXII	1014289	1014389	7173.587	581.109	633.377	7089.426	0.1444	6.924	1	0.916	short
t00_FE2_peak_612	chrXIII	104299	104399	41028.98	2766.257	2307.057	41043.231	0.1444	6.923	1	0.966	short
t00_FE2_peak_620	chrXIII	243968	244068	48659.422	1951.524	1886.518	48180.239	0.1258	7.949	2	0.911	long
t00_FE2_peak_626	chrXIII	337573	337673	53756.077	3645.597	2625.718	53863.895	0.0917	10.905	1	0.925	longest
t00_FE2_peak_632	chrXIII	396558	396658	9713.065	1365.898	1456.795	9693.132	0.2301	4.345	1	0.937	shortest
t00_FE2_peak_633	chrXIII	397751	397851	28225	1790.212	1904.593	28274.792	0.1839	5.438	1	0.967	shortest
t00_FE2_peak_634	chrXIII	408099	408199	11725.539	1314.002	1527.392	11359.241	0.1053	9.5	2	0.923	long
t00_FE2_peak_636	chrXIII	424779	424879	30320.577	1624.721	1556.872	30101.695	0.1481	6.751	1	0.913	short
t00_FE2_peak_637	chrXIII	434382	434482	14296.707	953.548	935.675	14181.039	0.1602	6.243	1	0.902	short
t00_FE2_peak_652	chrXIII	675338	675438	40084.973	4861.04	4175.295	39040.095	0.0687	14.548	1	0.964	longest
t00_FE2_peak_665	chrXIV	34513	34613	83389.138	20793.466	17909.693	79607.798	0.0495	20.198	1	0.962	longest
t00_FE2_peak_667	chrXIV	57826	57926	76767.975	12907.516	5354.131	75244.305	0.0347	28.851	1	0.966	longest
t00_FE2_peak_670	chrXIV	91614	91714	51579.39	4178.815	3619.692	50724.223	0.0912	10.967	1	0.935	longest
t00_FE2_peak_673	chrXIV	140573	140673	30987.419	1536.094	1336.923	31019.23	0.1605	6.229	1	0.948	short
t00_FE2_peak_675	chrXIV	167929	168029	30435.549	1536.665	1246.117	30434.695	0.1391	7.191	1	0.929	short
t00_FE2_peak_677	chrXIV	187833	187933	62604.845	9102.457	7096.501	60153.788	0.0519	19.283	1	0.96	longest
t00_FE2_peak_678	chrXIV	217555	217655	18521.308	940.439	940.696	18356.993	0.135	7.41	1	0.862	long
t00_FE2_peak_680	chrXIV	251770	251870	9939.342	933.206	1058.359	9799.301	0.1413	7.075	1	0.925	short
t00_FE2_peak_683	chrXIV	289591	289691	36438.653	1759.8	1934.58	36267.561	0.1937	5.162	1	0.951	shortest
t00_FE2_peak_685	chrXIV	350088	350188	33513.44	1398.855	720.584	31833.154	0.0609	16.421	2	0.91	longest
t00_FE2_peak_691	chrXIV	408131	408231	37220.722	1995.052	1685.726	36822.175	0.1045	9.566	1	0.914	long
t00_FE2_peak_692a	chrXIV	412568	412668	44176.828	2422.394	2142.507	42099.882	0.0785	12.737	1	0.933	longest
t00_FE2_peak_700	chrXIV	507422	507522	48521.112	3063.71	2456.674	48377.946	0.0942	10.61	1	0.905	longest
t00_FE2_peak_701	chrXIV	515015	515115	23284.273	1304.536	1196.231	23299.375	0.195	5.128	1	0.91	shortest
t00_FE2_peak_702	chrXIV	545022	545122	14981.398	1208.246	1232.714	14927.531	0.1718	5.82	1	0.878	shortest
t00_FE2_peak_704	chrXIV	559420	559520	64931.15	3931.728	-2346.627	64030.389	0.0376	26.587	2	0.94	longest
t00_FE2_peak_709	chrXIV	622727	622827	15699.686	1069.703	1173.625	15611.649	0.1827	5.474	1	0.916	shortest
t00_FE2_peak_716	chrXIV	695409	695509	50900.473	6910.351	5161.654	49291.687	0.0531	18.817	1	0.962	longest
t00_FE2_peak_718	chrXIV	720837	720937	10981.475	1087.752	997.021	10902.188	0.1916	5.218	1	0.929	shortest
t00_FE2_peak_719	chrXIV	723275	723375	17067.761	1268.151	1158.35	16908.381	0.1757	5.693	1	0.943	shortest
t00_FE2_peak_721	chrXIV	778949	779049	27056.551	3380.21	3106.415	27184.93	0.1597	6.263	1	0.949	short
t00_FE2_peak_725	chrXV	83289	83389	14512.663	675.767	865.325	14250.51	0.1411	7.086	1	0.877	short
t00_FE2_peak_726	chrXV	99542	99642	61799.606	4925.467	3679.631	61797.917	0.0806	12.404	1	0.972	longest
t00_FE2_peak_734	chrXV	201886	201986	27935.113	1754.279	1709.04	27984.986	0.1637	6.11	1	0.964	short
t00_FE2_peak_739	chrXV	233859	233959	35643.903	1751.689	1775.674	35353.04	0.1331	7.514	1	0.944	long
t00_FE2_peak_742	chrXV	259706	259806	9256.21	1320.227	1354.107	9202.886	0.1825	5.478	1	0.916	shortest
t00_FE2_peak_749	chrXV	370959	371059	36477.623	1422.725	1532.304	36305.71	0.1409	7.096	1	0.912	short
t00_FE2_peak_750	chrXV	380782	380882	47356.393	1453.194	1229.016	47703.642	0.1392	7.184	1	0.932	short
t00_FE2_peak_751	chrXV	386370	386470	6176.889	908.846	973.8	6143.673	0.1636	6.112	1	0.906	short
t00_FE2_peak_763	chrXV	522717	522817	14217.217	865.902	884.023	14011.645	0.145	6.896	1	0.92	short
t00_FE2_peak_770	chrXV	643245	643345	9296.391	1332.377	1522.795	9258.189	0.217	4.608	1	0.947	shortest
t00_FE2_peak_774a	chrXV	722694	722794	47779.698	4564.561	-328.497	47235.826	0.0363	27.547	2	0.962	longest
t00_FE2_peak_778	chrXV	745433	745533	19740.917	1135.352	1131.126	19587.427	0.1382	7.235	1	0.911	long
t00_FE2_peak_779	chrXV	761361	761461	43704.136	2198.064	2162.631	43268.154	0.1119	8.938	1	0.92	long
t00_FE2_peak_781	chrXV	780716	780816	23750.352	2485.777	2480.45	23559.52	0.1286	7.773	1	0.921	long
t00_FE2_peak_790	chrXV	921367	921467	36968.836	1505.509	1520.054	36885.461	0.1497	6.678	1	0.953	short
t00_FE2_peak_796	chrXV	988427	988527	18771.139	961.689	1002.631	18405.574	0.1233	8.109	1	0.921	long
t00_FE2_peak_803	chrXVI	75277	75377	6591.634	978.438	1042.178	6538.83	0.1691	5.914	1	0.926	shortest
t00_FE2_peak_806a	chrXVI	113957	114057	9287.502	1366.465	1699.523	9246.084	0.1727	5.79	1	0.948	shortest
t00_FE2_peak_812	chrXVI	214813	214913	5223.225	312.253	355.541	5157.148	0.169	5.917	1	0.85	shortest
t00_FE2_peak_816	chrXVI	277673	277773	23766.687	1340.495	1277.642	23558.986	0.1331	7.513	1	0.888	long
t00_FE2_peak_823	chrXVI	482046	482146	72142.503	23395.395	23198.639	70326.683	0.0605	16.523	1	0.939	longest
t00_FE2_peak_824	chrXVI	529438	529538	10038.202	923.428	908.189	9983.069	0.1712	5.843	1	0.935	shortest
t00_FE2_peak_832	chrXVI	641500	641600	21530.149	788.42	875.211	21238.569	0.153	6.534	1	0.937	short
t00_FE2_peak_833	chrXVI	643612	643712	9091.704	653.474	745.53	8990.192	0.1611	6.209	1	0.897	short
t00_FE2_peak_835	chrXVI	656652	656752	16810.479	1179.696	1150.879	16680.695	0.1798	5.563	1	0.918	shortest
t00_FE2_peak_836	chrXVI	666107	666207	12505.67	1097.517	966.407	12416.936	0.1473	6.788	1	0.872	short
t00_FE2_peak_837	chrXVI	678791	678891	45059.794	1831.092	1749.432	44839.88	0.1203	8.315	1	0.906	long
t00_FE2_peak_840	chrXVI	736784	736884	22725.24	1283.875	1223.071	22552.819	0.1415	7.067	1	0.956	short
t00_FE2_peak_845	chrXVI	792499	792599	52857.725	2858.449	2378.362	52748.343	0.1128	8.868	1	0.944	long
t00_FE2_peak_851	chrXVI	822115	822215	29803.882	1453.437	1484.873	29424.367	0.1225	8.166	1	0.888	long
t00_FE2_peak_861	chrXVI	901618	901718	24211.26	1103.287	1110.639	23729.395	0.1085	9.219	1	0.918	long
