# Supplementary material for: Genome‐wide off‐rates reveal how DNA binding dynamics shape transcription factor function
Source: Mol Syst Biol. 2020 Oct 14;16(10):e9885. doi: 10.15252/msb.20209885 (PMC7586999; doi:10.15252/msb.20209885)
Supplement: Supplementary file 2 — Dataset EV1 [file MSB-16-e9885-s002.zip › MSB-20-9885R_README.txt]

Dataset EV1 contains for the 191 filtered binding locations that are used for all analyses 
the following information:

chr	the chromosome that the Abf1 binding site is located on.
start	the "start" of the binding site, which is 50bp upstream of the summit of the binding peak
end	the "end" of the binding site, which is 50bp downstream of the summit of the binding peak

*the region between start and end (101 bp) was used the determine the binding levels at 
that binding site

binding_t00	normalized binding levels (total occupancy between start and end) at this site 
	before nuclear depletion of Abf1
binding_t90	normalized binding levels at this site after 90 minutes of nulear depletion of Abf1
yf	the estimate for the final binding levels
y0	the estimate for the binding levels before depletion
off_rate	the estimate for the off-rate (1/min)
mean_res_time	the estimate for the mean residence time (min), calculated as 1/off-rate
nr_motif	number of Abf1 motifs found within +/- 100 bp of the peak summit
motif_score	a score for how similar a motif is to the consensus motif (score between 0-1)
	when more than one motif was present the highest score was taken (only sites with 
	a score > 0.85 were considered Abf1 motifs).
res_time_quartile	which of the four residence time quartiles the binding site belongs to


The names of the binding sites correspond to the names of the peaks in the files:
All_t00_combined_FE2_peaks.narrowPeak
All_t00_combined_FE2_summits.bed

which can be downloaded from:
https://www.ncbi.nlm.nih.gov/geo/query/acc.cgi?acc=GSE151692
